# Supplementary material for: Effects of Hytallzen™ on Growth-Related Parameters in Growing Male Rats
Source: Nutrients. 2026 Jul 1;18(13):2129. doi: 10.3390/nu18132129 (PMC13364358; doi:10.3390/nu18132129)
Supplement: Supplementary file 1 [file nutrients-18-02129-s001.zip]

Archive with 1 entries (1 files):
- nutrients-4337277-supplementary.pdf
